# Supplementary material for: Comparison of Different Pneumorrhaphy Methods after Partial Pulmonary Lobectomy in Dogs
Source: Animals (Basel). 2023 Aug 28;13(17):2732. doi: 10.3390/ani13172732 (PMC10486489; doi:10.3390/ani13172732)
Supplement: Supplementary file 1 [file animals-13-02732-s001.zip]

Archive with 1 entries (1 files):
- animals-2520344-supplementary.pdf
